# Supplementary material for: A highly immunogenic and effective measles virus-based Th1-biased COVID-19 vaccine
Source: Proc Natl Acad Sci U S A. 2020 Nov 30;117(51):32657–66. doi: 10.1073/pnas.2014468117 (PMC7768780; doi:10.1073/pnas.2014468117)
Supplement: Supplementary File [file pnas.2014468117.sd01.xlsx]

## Sheet: Tabelle1
Summary: MeVvac2-SARS2-S(P) immunized mice
CELLULAR IMMUNITY														HUMORAL IMMUNITY
mouse No.	vaccination sample	ICS	ICS (α-SARS-2 S) % of CD4 or CD8 reactive cells	ICS (α-MV bulk) % of CD4 or CD8 reactive cells	ELISpot (α-SARS-2 S)	ELISpot (α-MeV)	Proli (α-SARS-2 S) CD8 DC2.4	Proli (α-MeV) CD4 DC2.4	Killing (α-SARS-2 S)	Killing (α-MV)	Multiplex: IFN-g (α-SARS-2 S) [pg/ml]	Multiplex: TNF-a (α-SARS-2 S) [pg/ml]	Multiplex: IL-2 (α-SARS-2 S) [pg/ml]	SARS-2 VNT	MeV VNT
1	pre													5	10
	prime													5	320
	boost	double pos. CD4	n.d.	n.d.
		triple pos. CD4	n.d.	n.d.
		double pos. CD8	n.d.	n.d.
		triple pos. CD8	n.d.	n.d.	reactive ULD (DC2.4++, JAWS+)	395	n.d.	n.d.	n.d.	n.d.	n.d.	n.d.	n.d.	80	1280
2	pre													5	10
	prime													5	480
	boost	double pos. CD4	72.7273	14.4385
		triple pos. CD4	0	3.74332
		double pos. CD8	46.9466	0
		triple pos. CD8	12.9771	10	reactive ULD (DC2.4++, JAWS+)	691	19.62	4.25	reactive (DC2.4-SARS2-S)	not reactive (DC2.4)	2015.26	201.48	32.14	5	640
3	pre													5	10
	prime													5	320
	boost	double pos. CD4	72	18.5185
		triple pos. CD4	4	0
		double pos. CD8	39.9281	0
		triple pos. CD8	8.27338	20	reactive ULD (DC2.4++, JAWS+)	ULD (1600)	13.89	10.76	reactive (DC2.4-SARS2-S)	not reactive (DC2.4)	2015.26	172.23	14.68	60	640
4	pre													5	10
	prime													5	80
	boost	double pos. CD4	22.2222	15.4589
		triple pos. CD4	44.4444	7.72947
		double pos. CD8	41.9059	0
		triple pos. CD8	16.6475	7.69231	reactive ULD (DC2.4++, JAWS+)	ULD (1600)	30.18	14	reactive (DC2.4-SARS2-S)	not reactive (DC2.4)	2015.26	192.4	45.04	5	640
5	pre													5	10
	prime													5	10
	boost	double pos. CD4	61.875	44
		triple pos. CD4	2.5	8
		double pos. CD8	52.809	55.5556
		triple pos. CD8	10.1124	8.88889	reactive ULD (DC2.4+++, JAWS++)	ULD (1600)	12.04	4.03	reactive (DC2.4-SARS2-S)	not reactive (DC2.4)	2015.26	169.03	16.55	5	1280
6	pre													5	10
	prime													5	320
	boost	double pos. CD4	0	19.1176
		triple pos. CD4	0	7.35294
		double pos. CD8	72.973	20
		triple pos. CD8	8.79121	0	reactive ULD (DC2.4+++, JAWS+++)	872	1.03	1.52	not reactive (DC2.4-SARS2-S)	not reactive (DC2.4)	1205.34	74.11	23.12	15	320
7	pre														10
	prime														15
	boost	double pos. CD4	12.5	27.5862
		triple pos. CD4	12.5	6.89655
		double pos. CD8	36.1257	0
		triple pos. CD8	15.1832	0	reactive ULD (DC2.4++, JAWS+++)	606	23.09	n.d.	n.d.	n.d.	n.d.	n.d.	n.d.	5	640
													LLD : Lower limit of dection
													ULD: Upperl imit of detection
